# Supplementary material for: Xanthomonas bundabergensis sp. nov., Xanthomonas medicagonis sp. nov. and Xanthomonas tesorieronis sp. nov.: three members of group 1 Xanthomonas
Source: Int J Syst Evol Microbiol. 2025 Mar 10;75(3):006686. doi: 10.1099/ijsem.0.006686 (PMC11893732; doi:10.1099/ijsem.0.006686)
Supplement: Uncited Supplementary Material 1. [file ijsem-75-06686-s001.xlsx]

## Sheet: Table S1. Isolate Metadata
Isolate Name	Other name	Species	Assembly Level	Sequence Length	N50	Contigs	Coverage	Sequencing tech	Assembler	Submitter	Year	Continent	Country	State	Location	Host	Colloquial	Note
DAR34887	ICMP 24940	X. tesorieroii	Complete Genome	5337149	5337149	1	60x	Illumina/nanopore	Trycycler 0.5.3	DPI	1976	Oceania	Australia	NSW	Rockley	Fragaria x ananassa	Strawberry	Leaf
DAR34893		X. tesorieroii	Complete Genome	5337147	5337147	1	106x	Illumina/nanopore	Trycycler 0.5.3	DPI	1976	Oceania	Australia	NSW	Rockley	Fragaria x ananassa	Strawberry	Leaf
DAR35659	ICMP 24942	X. medicagae	Complete Genome	5415250	5415250	1	140x	Illumina/nanopore	Trycycler 0.5.3	DPI	1981	Oceania	Australia	NSW	Tatham	Medicago sativa	Alfalfa	-
DAR80977	ICMP 24943	X. bunabergensis	Complete Genome	5482839	5482839	1	99x	Illumina/nanopore	Trycycler 0.5.3	DPI	2010	Oceania	Australia	QLD	Bundaberg	Fragaria x ananassa	Strawberry	-

## Sheet: Table S2. Raw ANI data
Type Strain	DAR 34887	DAR 34893	DAR 35659	DAR 80977
X.bonasiae_CFBP8703_GCF_905187425.1	93.8732	93.8732	90.8067	93.903
X.hyacinthi_CFBP1156_GCF_009769165.1	92.5743	92.5742	90.4883	93.5477
X.translucens_CFBP2054_GCF_900094325.1	92.2064	92.2104	89.9488	92.5532
X.theicola_CFBP4691_GCF_014236795.1	90.0326	90.0384	89.3325	91.6705
X.youngii_CFBP8902_GCF_017163755.1	88.8387	88.8387	88.5883	89.7863
X.rydalmerensis_DAR34855_GCF_033170385.1	88.7612	88.7612	89.505	89.2381
X.sacchari_CFBP4641_GCF_002940085.1	88.7489	88.7489	89.3931	89.3064
X.sontii_CFBP8688_GCF_008119715.1	88.5412	88.542	89.2479	89.0851
X.albilineans_CFBP2523_GCF_002939705.1	83.7883	83.7883	83.882	84.223
X.massiliensis_LMG27592_GCF_900018785.1	83.2952	83.2952	83.4154	83.9992
X.euroxanthea_CPBF424_GCF_905187425.1	83.1249	83.1218	82.9193	83.2944
X.arboricola_CFBP2528_GCF_001013475.1	83.0498	83.0498	82.8416	83.2807
X.codiaei_CFBP4690_GCF_002939785.1	82.7772	82.7772	82.6749	83.0905
X.melonis_NCPPB3434_GCF_020783655.1	82.6979	82.6895	82.4819	82.7703
X.cassavae_CFBP4642_GCF_000454545.1	82.5745	82.5745	82.4013	82.6999
X.floridensis_LMG29665_GCF_001642575.1	82.5105	82.5105	82.2847	82.766
X.cucurbitae_CFBP2542_GCF_002939885.1	82.4973	82.4954	82.3776	82.7774
X.hydrangeae_LMG31884_GCF_905142475.1	82.4437	82.4437	82.2896	82.5637
X.cannabis_NCPPB2877_GCF_000802365.1	82.4256	82.4264	82.2852	82.5625
X.pisi_DSM18956_GCF_001010415.1	82.3462	82.3462	82.084	82.4587
X.campestris_CFBP2350_GCF_000007145.1	82.2746	82.2746	82.1549	82.409
X.nasturtii_WHRI8853_GCF_001660815.1	82.2373	82.2373	82.0461	82.4133
X.perforans_CFBP7293_GCF_001976075.1	82.1942	82.1942	82.2374	82.2579
X.maliensis_CFBP7942_GCF_009192945.1	82.1664	82.1664	82.0613	82.2576
X.hortorum_WHIR7744_GCF_003064105.1	82.1453	82.1453	81.9143	82.1543
X.dyei_CFBP7245_GCF_002939865.1	82.1185	82.1185	81.929	82.0467
X.phaseoli_ATCC49119_GCF_022749655.1	82.1146	82.1146	81.9715	82.2946
X.citri_LMG9322_GCF_001401655.1	82.0454	82.0454	81.7521	82.1034
X.euvesicatoria_LMG27970_GCF_001401555.1	82.0198	82.0198	81.9206	82.2957
X.vesicatoria_CFBP2537_GCF_001908725.1	81.9829	81.9829	81.8613	82.0156
X.bromi_CFBP1976_GCF_900092025.1	81.7226	81.7256	81.7258	82.0773
X.prunicola_CFBP8353_GCF_002846205.1	81.7223	81.7223	81.4508	81.9808
X.populi_CFBP1817_GCF_002940065.1	81.6216	81.6216	81.3686	81.5466
X.oryzae_CFBP2532_GCF_000482445.1	81.5957	81.5957	81.6202	81.7481
X.vasicola_CFBP2543_GCF_000772705.2	81.3384	81.3384	81.2161	81.5294
X.fragariae_PD885_GCF_900183975.1	81.1122	81.1122	80.7829	81.098

## Sheet: Table S3. Raw dDDH data
Query genome	Reference genome	DDH	Model C.I.	Distance	Prob. DDH >= 70%
DAR34887	X.bonasiae_CFBP8703_GCF_905187425.1	50.7	[48 - 53.3%]	0.0701	20.95
DAR80977	X.hyacinthi_CFBP1156_GCF_009769165.1	49.9	[47.3 - 52.6%]	0.0718	18.91
DAR80977	X.bonasiae_CFBP8703_GCF_905187425.1	49.4	[46.7 - 52%]	0.0731	17.38
DAR34887	X.hyacinthi_CFBP1156_GCF_009769165.1	46.5	[44 - 49.1%]	0.0801	10.96
DAR80977	X.translucens_CFBP2054_GCF_900094325.1	45.3	[42.7 - 47.8%]	0.0835	8.66
DAR34887	X.translucens_CFBP2054_GCF_900094325.1	45.1	[42.6 - 47.7%]	0.084	8.39
DAR80977	X.theicola_CFBP4691_GCF_014236795.1	44.5	[42 - 47.1%]	0.0856	7.48
DAR34887	X.theicola_CFBP4691_GCF_014236795.1	40	[37.5 - 42.5%]	0.0995	2.71
DAR35659	X.hyacinthi_CFBP1156_GCF_009769165.1	39.3	[36.8 - 41.8%]	0.1019	2.26
DAR35659	X.bonasiae_CFBP8703_GCF_905187425.1	38.3	[35.9 - 40.9%]	0.1052	1.76
DAR35659	X.translucens_CFBP2054_GCF_900094325.1	37.4	[34.9 - 39.9%]	0.1087	1.36
DAR35659	X.theicola_CFBP4691_GCF_014236795.1	36.5	[34 - 39%]	0.1122	1.04
DAR80977	X.youngii_CFBP8902_GCF_017163755.1	34.6	[32.1 - 37.1%]	0.12	0.57
DAR35659	X.sontii_CFBP8688_GCF_008119715.1	34.5	[32.1 - 37%]	0.1202	0.56
DAR35659	X.rydalmerensis_ICMP24941_GCF_033170385.1	34.4	[32 - 37%]	0.1205	0.55
DAR35659	X.sacchari_CFBP4641_GCF_002940085.1	34.2	[31.8 - 36.7%]	0.1216	0.51
DAR80977	X.sontii_CFBP8688_GCF_008119715.1	33.5	[31.1 - 36%]	0.1246	0.4
DAR80977	X.rydalmerensis_ICMP24941_GCF_033170385.1	33.4	[31 - 35.9%]	0.1252	0.39
DAR80977	X.sacchari_CFBP4641_GCF_002940085.1	33.1	[30.7 - 35.6%]	0.1264	0.35
DAR34887	X.youngii_CFBP8902_GCF_017163755.1	33.1	[30.6 - 35.6%]	0.1267	0.34
DAR34887	X.rydalmerensis_ICMP24941_GCF_033170385.1	32.7	[30.3 - 35.2%]	0.1285	0.3
DAR34887	X.sontii_CFBP8688_GCF_008119715.1	32.7	[30.3 - 35.2%]	0.1284	0.3
DAR34887	X.sacchari_CFBP4641_GCF_002940085.1	32.5	[30.1 - 35%]	0.1292	0.28
DAR35659	X.youngii_CFBP8902_GCF_017163755.1	32.5	[30 - 35%]	0.1296	0.28
DAR35659	X.albilineans_CFBP2523_GCF_002939705.1	27.7	[25.3 - 30.2%]	0.1557	0.04
DAR80977	X.albilineans_CFBP2523_GCF_002939705.1	27.7	[25.3 - 30.2%]	0.1556	0.04
DAR34887	X.albilineans_CFBP2523_GCF_002939705.1	27.4	[25.1 - 29.9%]	0.1574	0.03
DAR80977	X.codiaei_CFBP4690_GCF_002939785.1	24	[21.7 - 26.4%]	0.1822	0
DAR80977	X.euroxanthea_CPBF424_GCF_905187425.1	23.9	[21.6 - 26.3%]	0.1831	0
DAR34887	X.euvesicatoria_LMG27970_GCF_001401555.1	23.9	[21.6 - 26.3%]	0.183	0
DAR80977	X.arboricola_CFBP2528_GCF_001013475.1	23.8	[21.5 - 26.2%]	0.1839	0
DAR34887	X.codiaei_CFBP4690_GCF_002939785.1	23.8	[21.5 - 26.2%]	0.184	0
DAR35659	X.codiaei_CFBP4690_GCF_002939785.1	23.8	[21.5 - 26.3%]	0.1835	0
DAR35659	X.euvesicatoria_LMG27970_GCF_001401555.1	23.8	[21.5 - 26.3%]	0.1833	0
DAR80977	X.euvesicatoria_LMG27970_GCF_001401555.1	23.8	[21.5 - 26.3%]	0.1836	0
DAR80977	X.massiliensis_LMG27592_GCF_900018785.1	23.8	[21.5 - 26.3%]	0.1833	0
DAR34887	X.arboricola_CFBP2528_GCF_001013475.1	23.7	[21.4 - 26.1%]	0.1846	0
DAR35659	X.arboricola_CFBP2528_GCF_001013475.1	23.7	[21.4 - 26.2%]	0.1841	0
DAR34887	X.euroxanthea_CPBF424_GCF_905187425.1	23.7	[21.4 - 26.2%]	0.1844	0
DAR35659	X.euroxanthea_CPBF424_GCF_905187425.1	23.7	[21.4 - 26.1%]	0.1847	0
DAR35659	X.cannabis_NCPPB2877_GCF_000802365.1	23.6	[21.3 - 26%]	0.1855	0
DAR80977	X.cannabis_NCPPB2877_GCF_000802365.1	23.6	[21.3 - 26.1%]	0.1848	0
DAR80977	X.cassavae_CFBP4642_GCF_000454545.1	23.6	[21.3 - 26.1%]	0.1848	0
DAR35659	X.citri_LMG9322_GCF_001401655.1	23.6	[21.3 - 26.1%]	0.1853	0
DAR80977	X.citri_LMG9322_GCF_001401655.1	23.6	[21.3 - 26.1%]	0.1852	0
DAR34887	X.melonis_NCPPB3434_GCF_020783655.1	23.6	[21.3 - 26%]	0.1854	0
DAR80977	X.melonis_NCPPB3434_GCF_020783655.1	23.6	[21.3 - 26.1%]	0.185	0
DAR34887	X.cannabis_NCPPB2877_GCF_000802365.1	23.5	[21.2 - 26%]	0.1858	0
DAR34887	X.cassavae_CFBP4642_GCF_000454545.1	23.5	[21.2 - 25.9%]	0.1863	0
DAR34887	X.citri_LMG9322_GCF_001401655.1	23.5	[21.2 - 25.9%]	0.1862	0
DAR34887	X.floridensis_LMG29665_GCF_001642575.1	23.5	[21.3 - 26%]	0.1857	0
DAR35659	X.floridensis_LMG29665_GCF_001642575.1	23.5	[21.2 - 26%]	0.1861	0
DAR35659	X.massiliensis_LMG27592_GCF_900018785.1	23.5	[21.2 - 26%]	0.1859	0
DAR80977	X.prunicola_CFBP8353_GCF_002846205.1	23.5	[21.2 - 26%]	0.1858	0
DAR35659	X.cassavae_CFBP4642_GCF_000454545.1	23.4	[21.1 - 25.9%]	0.1866	0
DAR80977	X.cucurbitae_CFBP2542_GCF_002939885.1	23.4	[21.1 - 25.8%]	0.1872	0
DAR80977	X.floridensis_LMG29665_GCF_001642575.1	23.4	[21.1 - 25.9%]	0.1869	0
DAR35659	X.melonis_NCPPB3434_GCF_020783655.1	23.4	[21.1 - 25.9%]	0.1868	0
DAR80977	X.campestris_CFBP2350_GCF_000007145.1	23.3	[21 - 25.7%]	0.1881	0
DAR35659	X.cucurbitae_CFBP2542_GCF_002939885.1	23.3	[21 - 25.8%]	0.1876	0
DAR80977	X.hydrangeae_LMG31884_GCF_905142475.1	23.3	[21 - 25.8%]	0.1877	0
DAR34887	X.massiliensis_LMG27592_GCF_900018785.1	23.3	[21 - 25.7%]	0.1879	0
DAR80977	X.nasturtii_WHRI8853_GCF_001660815.1	23.3	[21 - 25.8%]	0.1875	0
DAR80977	X.phaseoli_ATCC49119_GCF_022749655.1	23.3	[21 - 25.7%]	0.1881	0
DAR34887	X.pisi_DSM18956_GCF_001010415.1	23.3	[21 - 25.8%]	0.1878	0
DAR34887	X.bromi_CFBP1976_GCF_900092025.1	23.2	[20.9 - 25.6%]	0.1888	0
DAR80977	X.bromi_CFBP1976_GCF_900092025.1	23.2	[20.9 - 25.7%]	0.1884	0
DAR34887	X.campestris_CFBP2350_GCF_000007145.1	23.2	[20.9 - 25.6%]	0.1887	0
DAR35659	X.campestris_CFBP2350_GCF_000007145.1	23.2	[20.9 - 25.6%]	0.189	0
DAR80977	X.hortorum_WHIR7744_GCF_003064105.1	23.2	[20.9 - 25.6%]	0.1887	0
DAR34887	X.hydrangeae_LMG31884_GCF_905142475.1	23.2	[21 - 25.7%]	0.1882	0
DAR35659	X.hydrangeae_LMG31884_GCF_905142475.1	23.2	[20.9 - 25.7%]	0.1883	0
DAR34887	X.nasturtii_WHRI8853_GCF_001660815.1	23.2	[20.9 - 25.7%]	0.1885	0
DAR35659	X.nasturtii_WHRI8853_GCF_001660815.1	23.2	[20.9 - 25.7%]	0.1886	0
DAR34887	X.oryzae_CFBP2532_GCF_000482445.1	23.2	[20.9 - 25.6%]	0.1888	0
DAR80977	X.oryzae_CFBP2532_GCF_000482445.1	23.2	[20.9 - 25.6%]	0.1887	0
DAR34887	X.perforans_CFBP7293_GCF_001976075.1	23.2	[20.9 - 25.6%]	0.1888	0
DAR35659	X.perforans_CFBP7293_GCF_001976075.1	23.2	[20.9 - 25.7%]	0.1886	0
DAR80977	X.perforans_CFBP7293_GCF_001976075.1	23.2	[20.9 - 25.7%]	0.1883	0
DAR35659	X.phaseoli_ATCC49119_GCF_022749655.1	23.2	[20.9 - 25.6%]	0.1887	0
DAR35659	X.pisi_DSM18956_GCF_001010415.1	23.2	[20.9 - 25.6%]	0.189	0
DAR80977	X.pisi_DSM18956_GCF_001010415.1	23.2	[20.9 - 25.7%]	0.1883	0
DAR34887	X.prunicola_CFBP8353_GCF_002846205.1	23.2	[20.9 - 25.7%]	0.1883	0
DAR35659	X.bromi_CFBP1976_GCF_900092025.1	23.1	[20.9 - 25.6%]	0.1891	0
DAR35659	X.dyei_CFBP7245_GCF_002939865.1	23.1	[20.8 - 25.6%]	0.1892	0
DAR80977	X.dyei_CFBP7245_GCF_002939865.1	23.1	[20.8 - 25.6%]	0.1894	0
DAR34887	X.hortorum_WHIR7744_GCF_003064105.1	23.1	[20.8 - 25.6%]	0.1893	0
DAR34887	X.maliensis_CFBP7942_GCF_009192945.1	23.1	[20.8 - 25.5%]	0.1896	0
DAR35659	X.maliensis_CFBP7942_GCF_009192945.1	23.1	[20.8 - 25.5%]	0.1896	0
DAR35659	X.oryzae_CFBP2532_GCF_000482445.1	23.1	[20.8 - 25.6%]	0.1895	0
DAR34887	X.phaseoli_ATCC49119_GCF_022749655.1	23.1	[20.8 - 25.6%]	0.1892	0
DAR35659	X.prunicola_CFBP8353_GCF_002846205.1	23.1	[20.8 - 25.6%]	0.1894	0
DAR35659	X.vesicatoria_CFBP2537_GCF_001908725.1	23.1	[20.8 - 25.6%]	0.1891	0
DAR34887	X.cucurbitae_CFBP2542_GCF_002939885.1	23	[20.7 - 25.5%]	0.19	0
DAR34887	X.dyei_CFBP7245_GCF_002939865.1	23	[20.7 - 25.4%]	0.1904	0
DAR35659	X.hortorum_WHIR7744_GCF_003064105.1	23	[20.7 - 25.5%]	0.1902	0
DAR80977	X.vasicola_CFBP2543_GCF_000772705.2	23	[20.7 - 25.4%]	0.1906	0
DAR80977	X.vesicatoria_CFBP2537_GCF_001908725.1	23	[20.7 - 25.5%]	0.1901	0
DAR80977	X.maliensis_CFBP7942_GCF_009192945.1	22.9	[20.6 - 25.4%]	0.191	0
DAR34887	X.populi_CFBP1817_GCF_002940065.1	22.9	[20.7 - 25.4%]	0.1909	0
DAR80977	X.populi_CFBP1817_GCF_002940065.1	22.9	[20.6 - 25.4%]	0.191	0
DAR34887	X.vasicola_CFBP2543_GCF_000772705.2	22.9	[20.6 - 25.3%]	0.1912	0
DAR34887	X.vesicatoria_CFBP2537_GCF_001908725.1	22.9	[20.6 - 25.4%]	0.1909	0
DAR35659	X.vasicola_CFBP2543_GCF_000772705.2	22.8	[20.6 - 25.3%]	0.1918	0
DAR80977	X.fragariae_PD885_GCF_900183975.1	22.7	[20.4 - 25.1%]	0.1932	0
DAR35659	X.fragariae_PD885_GCF_900183975.1	22.6	[20.3 - 25%]	0.1943	0
DAR35659	X.populi_CFBP1817_GCF_002940065.1	22.6	[20.3 - 25.1%]	0.1937	0
DAR34887	X.fragariae_PD885_GCF_900183975.1	22.5	[20.2 - 25%]	0.1945	0

## Sheet: Table S4. Microplate Data
	DAR 34887	DAR 35659	DAR 80977	X. translucens	X. hyacinthi
Negative Control	-	-	-	-	-
D-Raffinose	-	v	-	-	-
α-D-Glucose	+	+	+	+	+
D-Sorbitol	-	-	-	-	-
Gelatin	+	+	+	+	+
Pectin	+	+	+	+	+
p-Hydroxy- Phenylacetic Acid	-	-	-	-	-
Tween 40	+	+	+	+	+
Dextrin	+	+	+	+	+
α-D-Lactose	+	+	+	+	-
D-Mannose	+	+	+	+	+
D-Mannitol	-	-	-	-	-
Glycyl-L-Proline	v	-	v	+	+
D-Galacturonic Acid	+	+	w	+	+
Methyl Pyruvate	w	+	+	+	+
γ-Amino-Butryric Acid	v	-	v	+	+
D-Maltose	+	+	+	+	+
D-Melibiose	+	+	+	+	-
D-Fructose	+	+	+	+	+
D-Arabitol	-	-	-	+	-
L-Alanine	v	+	v	+	-
L-Galactonic Acid Lactone	w	v	v	-	-
D-Lactic Acid Methyl Ester	v	v	v	-	-
β-Hydroxy- Butyric Acid	-	-	-	+	-
D-Trehalose	+	+	+	+	+
β-Methyl-D- Glucoside	+	+	+	-	-
D-Galactose	+	+	+	+	+
myo-Inositol	-	-	-	+	-
L-Arginine	-	-	-	+	-
D-Gluconic Acid	-	-	-	-	-
L-Lactic Acid	+	+	+	+	-
β-Hydroxy-D,L- Butyric Acid	-	-	-	+	+
D-Cellobiose	+	+	+	+	-
D-Salicin	+	+	+	+	-
3-Methyl Glucose	v	v	-	+	-
Glycerol	+	+	+	+	+
L-Aspartic Acid	w	+	+	+	+
D-Glucuronic Acid	-	v	-	+	+
Citric Acid	v	+	+	+	+
α-Keto-Butyric Acid	v	-	v	+	-
Gentiobiose	+	+	+	-	-
N-Acetyl-D- Glucosamine	+	+	+	+	+
D-Fucose	-	-	-	+	-
D-Glucose- 6-PO4	-	-	-	+	+
L-Glutamic Acid	+	+	+	+	+
Glucuronamide	v	w	w	+	+
α-Keto-Glutaric Acid	+	w	+	+	+
Acetoacetic Acid	+	+	+	-	+
Sucrose	+	+	+	+	+
N-Acetyl-α-D-Mannosamine	v	v	v	-	-
L-Fucose	+	+	+	+	-
D-Fructose- 6-PO4	w	+	w	+	+
L-Histidine	v	-	v	+	-
Mucic Acid	-	-	-	+	-
D-Malic Acid	-	v	-	+	-
Propionic Acid	+	+	+	+	-
D-Turanose	+	+	+	-	-
N-Acetyl-D- Galactosamine	+	+	-	-	-
L-Rhamnose	-	v	-	-	-
D-Aspartic Acid	-	-	-	-	-
L-Pyroglutamic Acid	-	-	-	-	-
Quinic Acid	-	-	+	-	-
L-Malic Acid	+	+	+	+	+
Acetic Acid	+	+	+	+	+
Stachyose	-	-	-	-	-
N-Acetyl Neuraminic Acid	-	-	-	-	-
Inosine	-	-	-	-	-
D-Serine	w	v	w	-	-
L-Serine	v	v	v	+	+
D-Saccharic Acid	-	-	-	-	-
Bromo-Succinic Acid	+	+	+	+	+
Formic Acid	v	-	v	+	-
Positive Control	+	+	+	+	+
1% NaCl	+	+	+	+	+
1% Sodium Lactate	+	+	+	+	+
Troleandomycin	-	-	-	-	-
Lincomycin	+	+	+	+	+
Vancomycin	-	+	v	-	-
Nalidixic Acid	-	-	-	-	+
Aztreonam	+	+	+	-	+
pH 6	+	+	+	+	+
4% NaCl	-	-	-	-	-
Fusidic Acid	+	+	v	+	+
Rifamycin SV	+	v	v	+	+
Guanidine HCl	-	-	-	-	-
Tetrazolium Violet	+	+	+	-	-
Lithium Chloride	-	-	-	-	-
Sodium Butyrate	-	-	-	-	-
pH 5	-	-	-	+	-
B128% NaCl	-	-	-	-	-
D-Serine	-	-	-	-	-
Minocycline	-	-	-	-	-
Niaproof 4	-	+	-	-	-
Tetrazolium Blue	+	+	+	-	+
Potassium Tellurite	-	-	-	-	-
Sodium Bromate	-	-	-	-	-

## Sheet: Table S5. Virulence Genes
Category	Protein name	GenBank accession number
T3SS	Hax2	AAY43358.1
	HopJ3	CAJ22102.1
	Hpa1	ENZ96838.1
	Hpa2	ENZ96839.1
	HpaA	ZP_02245239.1
	HpaB	ENZ96818.1
	HpaP	ENZ96826.1
	Hpas1	AGI06643.1
	HrcC	ENZ96837.1
	HrcQ	AEO40702.1
	HrcR	EGD18674.1
	HrcT	ENZ96836.1
	HrcU	ENZ96828.1
	HrpB1	WP_002802889.1
	HrpB2	WP_002802891.1
	HrpB3	AAF61284.1
	HrpB4	WP_002802894.1
	HrpB5	AAF61282.1
	HrpB6	AAF61281.1
	HrpB7	WP_002802898.1
	HrpB8	AAF61279.1
	HrpD1	BAA92825.1
	HrpD2	AAW73335.1
	HrpD3	BAA92827.1
	HrpD4	BAE66852.1
	HrpD5	ABH07397.1
	HrpD6	ENZ96820.1
	HrpF	ENZ94838.1
	HrpG	ENZ95267.1
	HrpW	ENZ96817.1
	HrpX	ENZ95268.1
	YscR	ENZ96824.1
T3E	AvrBs2	ENZ95150.1
	AvrBs1	CAJ19916.1
	AvrBs3	WP_095702115.1
	AvrBs4	CAA48680.1
	AvrXccA1	AAM43445.1
	AvrXccA2	CAP51122.1
	XopAA	SCB03785.1
	XopAB	AEQ95831.1
	XopAC	AEL07780.1
	XopAD	ENZ96018.1
	XopAE	AAM35284.1
	XopAF	ZP_02241516.1
	XopAG	CAQ57182.1
	XopAG2	ENZ97266.1
	XopAH	AAM41397.1
	XopAJ	SCB03270.1
	XopAK	AEQ98135.1
	XopAL1	SCB04222.1
	XopAM	ENZ95899.1
	XopAO	EGD20072.1
	XopAP	CAJ24869.1
	XopAQ	CEG17735.1
	XopAR	AEL08943.1
	XopAS	ENZ94999.1
	XopAS1	EGD20560.1
	XopAS-2	EGD20561.1
	XopAT	AEL06363.1
	XopB	ABM33370.1
	XopB	CAJ22212.1
	XopC	ENZ94510.1
	XopC1	CAD17744.1
	XopC2	AAW76678.1
	XopD	ENZ94098.1
	XopE1	AAM35178.1
	XopE2	AAM40923.1
	XopE3	ENZ95629.1
	XopE4	LT853884.1
	XopF1	ACD56735.1
	XopF2	ENZ96259.1
	XopG	AAM42528.1
	XopI	AEQ95027.1
	XopJ	SBV87960.1
	XopJ1	CAJ23833.1
	XopJ2	CDF63684.1
	XopJ4	CAD14528.1
	XopJ5	SCB04879.1
	XopK	AAM37930.1
	XopL	ENZ94425.1
	XopN	AAM37631.1
	XopO	ZP_02242107.1
	XopP	AAM36080.1
	XopP	WP_052032140.1
	XopQ	ENZ94541.1
	XopR	AAM35169.1
	XopT	ABJ89951.1
	XopU	ACD58234.1
	XopV	AAM35490.1
	XopW	ZP_02241549.1
	XopX	ENZ96537.1
	XopY	AEQ97580.1
	XopZ1	AEQ96548.1
	XopZ2	ENZ96816.1
T4SS	VirB10	WP_002810015.1
	VirB11	WP_002805320.1
	VirB11	WP_002810007.1
	VirB2	WP_002810001.1
	VirB4	WP_002809993.1
	VirB6	ENZ94805.1
	VirB8	WP_002810020.1
	VirD4	ENZ94814.1
T6SS	Hcp1	ACD60330.1
	TagX	SMR03658.1
	PAAR	SMR03657.1
	TssM	SMR03655.1
	TagF	SMR03654.1
	TagN	SMR03653.1
	TssA	SMR03652.1
	TssL	SMR03358.1
	TssK	SMR03357.1
	TssJ	SMR03356.1
	tagM	SMR03355.1
	TssB	SMR03354.1
	TssC	SMR03353.1
	Hcp	ACD60330.1
	TssE	SMR03351.1
	TssF	SMR03350.1
	TssG	SMR03349.1
	ClpV	SMR03348.1
	VgrG	AAW74707.1
LPS	EtfA	ENZ93728.1
	MetB	ENZ93743.1
EPS	GumB	BAE69774.1
	GumC	BAE69773.1
	GumD	BAE69772.1
	GumE	BAE69771.1
	GumF	BAE69770.1
	GumG	BAE69769.1
	GumH	BAE69768.1
	GumI	BAE69767.1
	GumJ	BAE69766.1
	GumK	BAE69765.1
	GumL	BAE69764.1
	GumM	BAE69763.1
	GumN	BAE69761.1
T1SS	HlyB	AEO43638.1
	PctB	CBA17042.1
	RaxB	AEO41474.1
T2SS	Xcs	AEO41006.1
	Xps	AEO43682.1
T5SS	EstA	AEO43442.1
	Fhab	AEO42112.1
	XadA	AEO43685.1
